# Supplementary material for: Characterization of oral swab samples for diagnosis of pulmonary tuberculosis
Source: PLoS One. 2021 May 17;16(5):e0251422. doi: 10.1371/journal.pone.0251422 (PMC8128230; doi:10.1371/journal.pone.0251422)
Supplement: S1 File — (CSV) [file pone.0251422.s001.csv]

id	sputum_mgit	sputum_7h10	sputum_lj	ljcount	microscopySmear	xpert.ultraSemiQuant	xpert.ultraRifRes	time_to_MGIT_positivity	HIV.bin	site	type	sex	age	smoke.bin	prevTB	houseTB	houseTB.bin	houseTB.partner	houseTB.child	houseTB.parent	houseTB.sibling	houseTB.other	houseTB.friend	houseTB.helper	houseTB.renter	bedroomTB	O2	ECOG	current.cough	cough.days	cough.blood	fever	night.sweats	weight.loss	5kg.weightloss	appetite.decrease	swollen.lymph	stomach.pain	any.posTB	d1swab_qPCR	d2swab_qPCR	any.swab_qPCR	osa.culture.combo	d1_osa_qPCR_r1_cq	d1_osa_r1_pos	d1_osa_qPCR_combo_cq	d1_osa_qPCR_combo_pos	d2_osa_qPCR_r1_cq	d2_osa_qPCR_r1_pos
1	Positive for TB	No data	Positive for TB	201-500 CFUs	Positive, 2+ (1-100 AFB/field)	Medium	No resistance	4	0	Kiruddu	Out	Male	22	0	0	0	0	Unchecked	Unchecked	Unchecked	Unchecked	Unchecked	Unchecked	Unchecked	Unchecked	0	96	1	1	30	0	1	1	1	1	1	0	0	Yes	1	0	1	1	34.61681747	1	34.61681747	1	0	0
2	Positive for TB	No data	Positive for TB	201-500 CFUs	Positive, 2+ (1-100 AFB/field)	High	No resistance	4	0	Kisenyi	Out	Male	39	0	0	0	0	Unchecked	Unchecked	Unchecked	Unchecked	Unchecked	Unchecked	Unchecked	Unchecked	0	96	2	1	30	0	1	1	1	1	1	0	0	Yes	1	0	1	1	33.16569519	1	33.16569519	1	0	0
3	Negative	No data	Negative		Negative	Very low	No resistance	NA	1	Kiruddu	Out	Male	39	0	0	0	0	Unchecked	Unchecked	Unchecked	Unchecked	Unchecked	Unchecked	Unchecked	Unchecked	0	95	1	1	21	0	0	0	1	1	1	0	1	Yes	0	0	0	1	45	0	37.97150803	1	0	0
4	Positive for TB	No data	Positive for TB	101-200 CFUs	Positive, 1+ (30-299 AFB/30 fields)	High	No resistance	7	1	Kiruddu	Out	Male	39	1	0	0	0	Unchecked	Unchecked	Unchecked	Unchecked	Unchecked	Unchecked	Unchecked	Unchecked	0	99	1	1	30	0	1	1	1	1	1	0	1	Yes	1	0	1	1	39.43952942	1	39.43952942	1	0	0
5	Negative	No data	Negative		Negative	Very low	No resistance	NA	1	Kisenyi	Out	Male	43	0	0	0	0	Unchecked	Unchecked	Unchecked	Unchecked	Unchecked	Unchecked	Unchecked	Unchecked	0	97	2	1	30	1	1	1	1	1	1	0	0	No	0	0	0	1	45	0	45	0	45	0
6	Positive for TB	No data	Positive for TB	201-500 CFUs	Positive, 2+ (1-100 AFB/field)	High	No resistance	5	0	Kisenyi	Out	Male	39	1	0	Yes, I have lived (lived in the same house or apartment) with someone with active TB in the past	1	Unchecked	Unchecked	Unchecked	Unchecked	Checked	Unchecked	Unchecked	Unchecked	No	98	1	1	90	0	1	1	1	1	1	0	0	Yes	1	0	1	1	29.16732597	1	29.16732597	1	0	0
7	Positive for TB	No data	Positive for TB	51-100 CFUs	Positive, 1+ (30-299 AFB/30 fields)	Medium	No resistance	8	0	Kisenyi	Out	Female	24	0	0	0	0	Unchecked	Unchecked	Unchecked	Unchecked	Unchecked	Unchecked	Unchecked	Unchecked	0	92	1	1	14	0	1	1	1	1	1	0	0	Yes	1	1	1	1	34.27466583	1	34.27466583	1	30.98652649	1
8	Positive for TB	No data	Positive for TB	51-100 CFUs	Positive, 2+ (1-100 AFB/field)	High	No resistance	3	0	Kisenyi	Out	Female	25	0	0	0	0	Unchecked	Unchecked	Unchecked	Unchecked	Unchecked	Unchecked	Unchecked	Unchecked	0	98	1	1	60	0	1	1	1	1	1	0	0	Yes	1	0	1	1	29.98193169	1	29.98193169	1	34.21905136	1
9	Positive for TB	No data	Positive for TB	101-200 CFUs	Positive, 2+ (1-100 AFB/field)	Medium	No resistance	5	0	Kisenyi	Out	Male	30	0	0	0	0	Unchecked	Unchecked	Unchecked	Unchecked	Unchecked	Unchecked	Unchecked	Unchecked	0	96	1	1	150	0	1	1	1	1	1	0	0	Yes	1	1	1	1	33.63451004	1	33.63451004	1	31.05435944	1
10	Positive for TB	No data	Positive for TB	1-50 CFUs	Positive, scanty (1-29 AFB/30 fields)	Medium	No resistance	8	1	Kisenyi	Out	Male	35	0	0	0	0	Unchecked	Unchecked	Unchecked	Unchecked	Unchecked	Unchecked	Unchecked	Unchecked	0	94	2	1	90	0	1	1	1	1	1	0	0	Yes	1	0	1	1	45	0	36.57774734	1	0	0
11	Contaminated	No data	Negative		Negative	Low	No resistance	NA	0	Kiruddu	Out	Male	24	0	0	0	0	Unchecked	Unchecked	Unchecked	Unchecked	Unchecked	Unchecked	Unchecked	Unchecked	0	96	1	1	21	1	1	1	1	0	0	0	0	Yes	0	0	0	1	45	0	45	0	0	0
12	Negative	No data	Negative		Negative	Medium	No resistance	NA	1	Kiruddu	In	Female	27	0	0	0	0	Unchecked	Unchecked	Unchecked	Unchecked	Unchecked	Unchecked	Unchecked	Unchecked	0	94	3	1	40	0	1	1	1	1	1	1	1	Yes	0	0	0	1	38.15499496	1	38.15499496	1	30.55417824	1
13	Positive for TB	Positive for TB	Positive for TB	201-500 CFUs	Positive, 3+ (>100 AFB/field)	Trace	Indeterminate	2	0	Kiruddu	In	Male	26	0	0	0	0	Unchecked	Unchecked	Unchecked	Unchecked	Unchecked	Unchecked	Unchecked	Unchecked	0	86	2	1	30	0	1	1	1	1	1	0	1	Yes	1	0	1	1	31.76469231	1	31.76469231	1	29.47983551	1
14	Positive for TB	Positive for TB	Positive for TB	201-500 CFUs	Positive, 3+ (>100 AFB/field)	Medium	No resistance	4	0	Kiruddu	In	Male	25	0	0	0	0	Unchecked	Unchecked	Unchecked	Unchecked	Unchecked	Unchecked	Unchecked	Unchecked	0	95	2	1	39	1	1	1	1	1	0	0	0	Yes	1	0	1	1	29.71892929	1	29.71892929	1	0	0
15	Positive for TB	No data	Positive for TB	51-100 CFUs	Positive, 2+ (1-100 AFB/field)	High	No resistance	4	0	Kisenyi	Out	Male	30	0	0	0	0	Unchecked	Unchecked	Unchecked	Unchecked	Unchecked	Unchecked	Unchecked	Unchecked	0	96	2	1	21	0	1	1	1	1	1	0	0	Yes	1	0	1	1	30.87850189	1	30.87850189	1	0	0
16	Positive for TB	Positive for TB	Positive for TB	51-100 CFUs	Positive, 1+ (30-299 AFB/30 fields)	High	No resistance	6	1	Kisenyi	Out	Male	48	0	0	0	0	Unchecked	Unchecked	Unchecked	Unchecked	Unchecked	Unchecked	Unchecked	Unchecked	0	96	2	1	60	0	1	1	1	1	1	1	0	Yes	1	0	1	1	29.89609337	1	29.89609337	1	32.08039093	1
17	Contaminated	Contaminated	Positive for TB	201-500 CFUs	Negative	Low	No resistance	NA	0	Kisenyi	Out	Male	40	0	0	0	0	Unchecked	Unchecked	Unchecked	Unchecked	Unchecked	Unchecked	Unchecked	Unchecked	0	96	2	1	30	1	1	1	1	1	1	0	0	Yes	1	0	1	1	35.71966553	1	35.71966553	1	0	0
18	Positive for TB	No data	Positive for TB	51-100 CFUs	Positive, 1+ (30-299 AFB/30 fields)	Medium	No resistance	9	1	Kisenyi	Out	Male	27	0	0	0	0	Unchecked	Unchecked	Unchecked	Unchecked	Unchecked	Unchecked	Unchecked	Unchecked	0	94	2	1	90	0	1	1	1	1	1	0	1	Yes	1	0	1	1	33.78102493	1	33.78102493	1	34.00363922	1
19	Positive for TB	No data	Positive for TB	1-50 CFUs	Negative	Low	No resistance	13	0	Kiruddu	Out	Male	47	1	0	0	0	Unchecked	Unchecked	Unchecked	Unchecked	Unchecked	Unchecked	Unchecked	Unchecked	0	98	1	1	30	0	1	1	1	1	1	0	0	Yes	0	0	0	1	45	0	36.3662262	1	0	0
20	Positive for TB	Positive for TB	Positive for TB	51-100 CFUs	Positive, 2+ (1-100 AFB/field)	Medium	No resistance	6	0	Kisenyi	Out	Female	38	0	0	0	0	Unchecked	Unchecked	Unchecked	Unchecked	Unchecked	Unchecked	Unchecked	Unchecked	0	99	1	1	30	0	1	1	1	1	1	0	0	Yes	1	0	1	1	31.02866364	1	31.02866364	1	0	0
21	Positive for TB	No data	Positive for TB	51-100 CFUs	Positive, 1+ (30-299 AFB/30 fields)	High	No resistance	9	0	Kiruddu	Out	Female	29	0	1	0	0	Unchecked	Unchecked	Unchecked	Unchecked	Unchecked	Unchecked	Unchecked	Unchecked	0	98	1	1	30	0	1	1	1	1	1	1	1	Yes	1	0	1	1	34.24538422	1	34.24538422	1	0	0
22	Positive for TB	No data	Positive for TB	1-50 CFUs	Negative	Very low	No resistance	7	1	Kiruddu	In	Male	50	0	0	0	0	Unchecked	Unchecked	Unchecked	Unchecked	Unchecked	Unchecked	Unchecked	Unchecked	0	94	3	1	90	0	1	1	1	1	1	0	1	Yes	1	1	1	1	45	0	36.09338379	1	35.58578873	1
23	Positive for TB	No data	Negative		Positive, 1+ (30-299 AFB/30 fields)	Low	No resistance	8	1	Kiruddu	In	Female	45	0	0	0	0	Unchecked	Unchecked	Unchecked	Unchecked	Unchecked	Unchecked	Unchecked	Unchecked	0	88	3	1	30	0	1	1	1	1	1	0	0	Yes	0	0	0	1	38.26654053	1	38.26654053	1	0	0
24	Positive for TB	No data	Negative		Positive, 2+ (1-100 AFB/field)	High	No resistance	11	0	Kisenyi	Out	Male	19	0	0	0	0	Unchecked	Unchecked	Unchecked	Unchecked	Unchecked	Unchecked	Unchecked	Unchecked	0	96	2	1	180	0	1	1	1	1	1	0	1	Yes	1	0	1	1	33.13491058	1	33.13491058	1	0	0
25	Positive for TB	No data	Positive for TB	51-100 CFUs	Positive, 1+ (30-299 AFB/30 fields)	Medium	No resistance	4	0	Kisenyi	Out	Male	34	0	0	0	0	Unchecked	Unchecked	Unchecked	Unchecked	Unchecked	Unchecked	Unchecked	Unchecked	0	98	2	1	180	0	1	1	1	1	1	0	0	Yes	1	0	1	1	33.62951279	1	33.62951279	1	0	0
26	Positive for TB	No data	Positive for TB	51-100 CFUs	Positive, 1+ (30-299 AFB/30 fields)	Medium	No resistance	11	0	Kisenyi	Out	Male	22	0	0	0	0	Unchecked	Unchecked	Unchecked	Unchecked	Unchecked	Unchecked	Unchecked	Unchecked	0	98	2	1	21	1	1	1	1	1	1	0	0	Yes	1	0	1	1	31.61842537	1	31.61842537	1	0	0
27	Positive for TB	No data	Positive for TB	101-200 CFUs	Positive, scanty (1-29 AFB/30 fields)	High	No resistance	7	0	Kiruddu	Out	Male	24	0	0	Yes, I have lived (lived in the same house or apartment) with someone with active TB in the past	1	Unchecked	Unchecked	Unchecked	Checked	Unchecked	Unchecked	Unchecked	Unchecked	No	99	1	1	60	1	1	0	1	0	0	0	0	Yes	1	0	1	1	45	0	35.99149704	1	33.2960434	1
28	Positive for TB	Positive for TB	Negative		Positive, 3+ (>100 AFB/field)	High	No resistance	5	0	Kisenyi	Out	Male	26	0	0	0	0	Unchecked	Unchecked	Unchecked	Unchecked	Unchecked	Unchecked	Unchecked	Unchecked	0	96	2	1	60	1	1	1	1	1	1	0	0	Yes	1	0	1	1	31.47204399	1	31.47204399	1	0	0
29	Positive for TB	Positive for TB	Negative		Positive, 1+ (30-299 AFB/30 fields)	Low	No resistance	9	1	Kisenyi	Out	Male	30	0	0	0	0	Unchecked	Unchecked	Unchecked	Unchecked	Unchecked	Unchecked	Unchecked	Unchecked	0	96	2	1	45	0	1	1	1	1	0	0	0	Yes	0	0	0	1	45	0	42.60181618	0	0	0
30	Positive for TB	Positive for TB	Positive for TB	101-200 CFUs	Positive, 2+ (1-100 AFB/field)	Medium	No resistance	12	0	Kisenyi	Out	Male	34	0	0	0	0	Unchecked	Unchecked	Unchecked	Unchecked	Unchecked	Unchecked	Unchecked	Unchecked	0	98	1	1	30	0	1	1	1	1	1	0	0	Yes	1	1	1	1	33.41241455	1	33.41241455	1	45	0
31	Positive for TB	Positive for TB	Positive for TB	1-50 CFUs	Positive, scanty (1-29 AFB/30 fields)	Medium	No resistance	8	1	Kiruddu	In	Male	36	0	0	0	0	Unchecked	Unchecked	Unchecked	Unchecked	Unchecked	Unchecked	Unchecked	Unchecked	0	91	2	1	180	1	1	1	1	1	1	1	1	Yes	1	1	1	1	45	0	38.29051971	1	37.94391632	1
32	Positive for TB	Positive for TB	Positive for TB	101-200 CFUs	Positive, 2+ (1-100 AFB/field)	High	No resistance	6	0	Kisenyi	Out	Female	30	0	0	0	0	Unchecked	Unchecked	Unchecked	Unchecked	Unchecked	Unchecked	Unchecked	Unchecked	0	98	1	1	160	0	1	1	1	1	1	0	0	No	0	0	0	1	31.20089912	1	31.20089912	1	30.59071159	1
33	Positive for TB	Positive for TB	Positive for TB	1-50 CFUs	Positive, 1+ (30-299 AFB/30 fields)	Low	No resistance	2	1	Kiruddu	In	Male	29	1	0	0	0	Unchecked	Unchecked	Unchecked	Unchecked	Unchecked	Unchecked	Unchecked	Unchecked	0	95	2	1	14	0	1	1	1	1	1	0	1	Yes	0	0	0	1	45	0	45	0	0	0
34	Positive for TB	Positive for TB	Positive for TB	101-200 CFUs	Positive, 2+ (1-100 AFB/field)	High	No resistance	4	0	Kisenyi	Out	Male	32	0	0	0	0	Unchecked	Unchecked	Unchecked	Unchecked	Unchecked	Unchecked	Unchecked	Unchecked	0	98	1	1	160	0	1	1	1	1	1	0	0	Yes	1	1	1	1	25.47428131	1	25.47428131	1	29.37861824	1
35	Positive for TB	Positive for TB	Positive for TB	1-50 CFUs	Negative	Low	No resistance	12	0	Kisenyi	Out	Male	19	0	0	0	0	Unchecked	Unchecked	Unchecked	Unchecked	Unchecked	Unchecked	Unchecked	Unchecked	0	96	2	1	90	0	1	1	1	1	1	0	0	Yes	1	0	1	1	31.18427277	1	31.18427277	1	0	0
36	Positive for TB	Positive for TB	Positive for TB	51-100 CFUs	Positive, 1+ (30-299 AFB/30 fields)	Low	No resistance	7	0	Kisenyi	Out	Female	34	1	0	0	0	Unchecked	Unchecked	Unchecked	Unchecked	Unchecked	Unchecked	Unchecked	Unchecked	0	94	2	1	45	0	1	1	1	1	1	1	0	Yes	1	0	1	1	29.22376633	1	29.22376633	1	0	0
37	Positive for TB	Positive for TB	Positive for TB	101-200 CFUs	Positive, 2+ (1-100 AFB/field)	High	No resistance	7	0	Kiruddu	Out	Female	39	0	0	0	0	Unchecked	Unchecked	Unchecked	Unchecked	Unchecked	Unchecked	Unchecked	Unchecked	0	99	0	1	60	0	1	1	1	1	0	1	1	Yes	1	0	1	1	30.81367493	1	30.81367493	1	0	0
38	Positive for TB	Positive for TB	Positive for TB	101-200 CFUs	Positive, 3+ (>100 AFB/field)	High	No resistance	3	0	Kiruddu	Out	Female	35	0	0	0	0	Unchecked	Unchecked	Unchecked	Unchecked	Unchecked	Unchecked	Unchecked	Unchecked	0	95	1	1	180	0	1	0	1	0	1	1	1	Yes	1	1	1	1	25.98245049	1	25.98245049	1	29.69970894	1
39	Positive for TB	Positive for TB	Positive for TB	101-200 CFUs	Positive, 1+ (30-299 AFB/30 fields)	Medium	No resistance	7	1	Kisenyi	Out	Female	30	0	0	0	0	Unchecked	Unchecked	Unchecked	Unchecked	Unchecked	Unchecked	Unchecked	Unchecked	0	96	2	1	30	0	1	1	1	1	1	0	0	Yes	1	0	1	1	45	0	32.48870468	1	37.17135239	1
40	Negative	Positive for TB	Positive for TB	1-50 CFUs	Positive, scanty (1-29 AFB/30 fields)	Low	No resistance	NA	1	Kisenyi	Out	Male	32	0	0	0	0	Unchecked	Unchecked	Unchecked	Unchecked	Unchecked	Unchecked	Unchecked	Unchecked	0	98	1	1	14	0	1	1	1	0	1	0	0	Yes	0	0	0	1	45	0	45	0	0	0
41	Positive for TB	Positive for TB	Positive for TB	101-200 CFUs	Positive, 3+ (>100 AFB/field)	High	No resistance	3	0	Kiruddu	Out	Male	25	1	0	0	0	Unchecked	Unchecked	Unchecked	Unchecked	Unchecked	Unchecked	Unchecked	Unchecked	0	95	1	1	90	1	1	1	1	1	1	1	1	Yes	0	0	0	1	30.61444473	1	30.61444473	1	0	0
42	Positive for TB	Positive for TB	Positive for TB	101-200 CFUs	Negative	Low	No resistance	4	0	Kisenyi	Out	Female	18	0	0	0	0	Unchecked	Unchecked	Unchecked	Unchecked	Unchecked	Unchecked	Unchecked	Unchecked	0	98	1	1	90	0	1	1	1	1	1	0	0	Yes	0	0	0	1	34.54330444	1	34.54330444	1	0	0
43	Positive for TB	Positive for TB	Negative		Negative	Low	No resistance	5	0	Kisenyi	Out	Male	53	0	1	0	0	Unchecked	Unchecked	Unchecked	Unchecked	Unchecked	Unchecked	Unchecked	Unchecked	0	96	2	1	90	0	1	1	1	1	1	0	0	Yes	0	0	0	1	45	0	45	0	45	0
44	Positive for TB	Positive for TB	Positive for TB	101-200 CFUs	Positive, 1+ (30-299 AFB/30 fields)	High	No resistance	3	1	Kisenyi	Out	Female	57	0	0	0	0	Unchecked	Unchecked	Unchecked	Unchecked	Unchecked	Unchecked	Unchecked	Unchecked	0	94	2	1	120	1	1	1	1	1	1	1	0	Yes	0	0	0	1	31.61316681	1	31.61316681	1	0	0
45	Positive for TB	Positive for TB	Positive for TB	201-500 CFUs	Positive, scanty (1-29 AFB/30 fields)	Low	Resistance	4	0	Kisenyi	Out	Male	46	1	0	0	0	Unchecked	Unchecked	Unchecked	Unchecked	Unchecked	Unchecked	Unchecked	Unchecked	0	98	2	1	90	0	1	1	1	1	1	0	0	Yes	0	0	0	1	45	0	35.11663818	1	0	0
46	Negative	Positive for TB	Positive for TB	201-500 CFUs	Positive, 1+ (30-299 AFB/30 fields)	Low	No resistance	NA	1	Kiruddu	Out	Female	38	0	0	0	0	Unchecked	Unchecked	Unchecked	Unchecked	Unchecked	Unchecked	Unchecked	Unchecked	0	91	2	1	30	0	1	1	1	1	1	0	1	Yes	1	0	1	1	31.15135002	1	31.15135002	1	43.02859116	1
47	Positive for TB	Positive for TB	Positive for TB	101-200 CFUs	Positive, scanty (1-29 AFB/30 fields)	Medium	No resistance	2	1	Kisenyi	Out	Female	40	0	0	0	0	Unchecked	Unchecked	Unchecked	Unchecked	Unchecked	Unchecked	Unchecked	Unchecked	0	99	1	1	21	0	1	1	1	0	1	0	0	No	0	0	0	1	45	0	35.85131073	1	0	0
48	Positive for TB	Positive for TB	Positive for TB	201-500 CFUs	Positive, 2+ (1-100 AFB/field)	Low	No resistance	9	0	Kisenyi	Out	Female	36	0	0	0	0	Unchecked	Unchecked	Unchecked	Unchecked	Unchecked	Unchecked	Unchecked	Unchecked	0	99	0	1	90	0	1	0	0	0	0	0	0	No	1	0	1	1	27.39213753	1	27.39213753	1	0	0
49	Positive for TB	Positive for TB	Negative		Negative	Low	No resistance	6	0	Kiruddu	In	Male	43	0	1	0	0	Unchecked	Unchecked	Unchecked	Unchecked	Unchecked	Unchecked	Unchecked	Unchecked	0	75	3	1	18	0	1	0	1	1	1	0	1	Yes	0	0	0	1	45	0	45	0	0	0
50	Positive for TB	Positive for TB	Positive for TB	101-200 CFUs	Positive, 2+ (1-100 AFB/field)	High	No resistance	5	0	Kisenyi	Out	Male	26	0	0	0	0	Unchecked	Unchecked	Unchecked	Unchecked	Unchecked	Unchecked	Unchecked	Unchecked	0	98	2	1	21	1	1	1	1	1	1	0	0	Yes	1	0	1	1	30.54179955	1	30.54179955	1	0	0
51	Positive for TB	Positive for TB	Positive for TB	201-500 CFUs	Positive, 1+ (30-299 AFB/30 fields)	Medium	No resistance	3	1	Kisenyi	Out	Male	19	0	0	0	0	Unchecked	Unchecked	Unchecked	Unchecked	Unchecked	Unchecked	Unchecked	Unchecked	0	99	1	1	30	0	1	1	1	1	1	0	0	No	1	0	1	0	0	0	0	0	0	0
52	Positive for TB	Positive for TB	Positive for TB	51-100 CFUs	Positive, scanty (1-29 AFB/30 fields)	Low	No resistance	10	1	Kisenyi	Out	Female	40	0	1	0	0	Unchecked	Unchecked	Unchecked	Unchecked	Unchecked	Unchecked	Unchecked	Unchecked	0	98	1	1	14	0	1	1	1	0	1	0	0	No	0	0	0	0	0	0	0	0	0	0
53	Positive for TB	Positive for TB	Positive for TB	201-500 CFUs	Positive, 3+ (>100 AFB/field)	High	No resistance	4	0	Mulago	Out	Female	22	0	0	Yes, I have lived (lived in the same house or apartment) with someone with active TB in the past	1	Unchecked	Unchecked	Unchecked	Checked	Unchecked	Unchecked	Unchecked	Unchecked	No	95	1	1	120	1	1	1	1	1	1	0	0	Yes	1	0	1	0	0	0	0	0	0	0
54	Positive for TB	Positive for TB	Positive for TB	51-100 CFUs	Positive, 2+ (1-100 AFB/field)	Medium	No resistance	9	0	0	Out	Female	40	0	0	0	0	Unchecked	Unchecked	Unchecked	Unchecked	Unchecked	Unchecked	Unchecked	Unchecked	0	96	1	1	200	1	1	1	1	1	1	0	0	Yes	0	0	0	0	0	0	0	0	0	0
55	Positive for TB	Positive for TB	Positive for TB	51-100 CFUs	Positive, scanty (1-29 AFB/30 fields)	Medium	No resistance	13	0	Kisenyi	Out	Male	19	0	0	0	0	Unchecked	Unchecked	Unchecked	Unchecked	Unchecked	Unchecked	Unchecked	Unchecked	0	98	1	1	150	0	1	1	1	1	1	0	0	Yes	1	0	1	0	0	0	0	0	0	0
56	Positive for TB	Positive for TB	Positive for TB	101-200 CFUs	Positive, 2+ (1-100 AFB/field)	High	No resistance	4	0	Kisenyi	Out	Male	27	0	0	0	0	Unchecked	Unchecked	Unchecked	Unchecked	Unchecked	Unchecked	Unchecked	Unchecked	0	98	1	1	45	0	1	1	1	1	1	0	0	Yes	1	0	1	0	0	0	0	0	0	0
57	Positive for TB	Positive for TB	Positive for TB	201-500 CFUs	Positive, 3+ (>100 AFB/field)	High	No resistance	3	0	Kisenyi	Out	Male	30	0	0	0	0	Unchecked	Unchecked	Unchecked	Unchecked	Unchecked	Unchecked	Unchecked	Unchecked	0	97	2	1	90	0	1	1	1	1	1	0	0	Yes	1	1	1	0	0	0	0	0	0	0
58	Positive for TB	No data	Positive for TB	51-100 CFUs	Negative	Very low	No resistance	6	1	Kisenyi	Out	Male	31	1	1	0	0	Unchecked	Unchecked	Unchecked	Unchecked	Unchecked	Unchecked	Unchecked	Unchecked	0	96	2	1	180	0	1	1	1	1	1	0	0	Yes	0	0	0	0	0	0	0	0	0	0
59	Positive for TB	Positive for TB	Positive for TB	101-200 CFUs	Positive, 2+ (1-100 AFB/field)	High	No resistance	4	0	Kisenyi	Out	Male	50	1	0	0	0	Unchecked	Unchecked	Unchecked	Unchecked	Unchecked	Unchecked	Unchecked	Unchecked	0	94	2	1	210	1	1	1	1	1	1	0	0	Yes	0	0	0	0	0	0	0	0	0	0
60	Positive for TB	Positive for TB	Positive for TB	101-200 CFUs	Positive, 2+ (1-100 AFB/field)	High	No resistance	4	0	Kisenyi	Out	Female	19	0	0	0	0	Unchecked	Unchecked	Unchecked	Unchecked	Unchecked	Unchecked	Unchecked	Unchecked	0	96	1	1	30	0	1	1	1	1	1	0	0	Yes	0	0	0	0	0	0	0	0	0	0
61	Positive for TB	Positive for TB	Positive for TB	51-100 CFUs	Positive, 1+ (30-299 AFB/30 fields)	Medium	No resistance	9	0	Kisenyi	Out	Male	26	0	0	0	0	Unchecked	Unchecked	Unchecked	Unchecked	Unchecked	Unchecked	Unchecked	Unchecked	0	98	1	1	60	0	1	1	1	1	1	0	0	Yes	0	1	1	0	0	0	0	0	0	0
62	Positive for TB	Positive for TB	Positive for TB	101-200 CFUs	Positive, 1+ (30-299 AFB/30 fields)	Medium	No resistance	5	0	Kisenyi	Out	Male	44	0	0	0	0	Unchecked	Unchecked	Unchecked	Unchecked	Unchecked	Unchecked	Unchecked	Unchecked	0	96	2	1	45	1	1	1	1	1	1	0	0	Yes	1	0	1	0	0	0	0	0	0	0
63	Positive for TB	Positive for TB	Positive for TB	101-200 CFUs	Positive, scanty (1-29 AFB/30 fields)	Low	No resistance	10	0	Kisenyi	Out	Male	36	0	0	0	0	Unchecked	Unchecked	Unchecked	Unchecked	Unchecked	Unchecked	Unchecked	Unchecked	0	96	2	1	45	0	1	1	1	1	1	0	0	Yes	0	0	0	0	0	0	0	0	0	0
64	Positive for TB	No data	Positive for TB	101-200 CFUs	Positive, 2+ (1-100 AFB/field)	High	No resistance	4	1	Kisenyi	Out	Female	28	0	0	0	0	Unchecked	Unchecked	Unchecked	Unchecked	Unchecked	Unchecked	Unchecked	Unchecked	0	98	2	1	180	0	1	1	1	1	1	0	0	Yes	0	0	0	0	0	0	0	0	0	0
65	Positive for TB	No data	Positive for TB	101-200 CFUs	Positive, 2+ (1-100 AFB/field)	High	No resistance	4	0	Kisenyi	Out	Male	28	0	0	0	0	Unchecked	Unchecked	Unchecked	Unchecked	Unchecked	Unchecked	Unchecked	Unchecked	0	98	1	1	150	0	1	1	1	1	1	0	0	Yes	1	0	1	0	0	0	0	0	0	0
66	Positive for TB	No data	Positive for TB	101-200 CFUs	Positive, 1+ (30-299 AFB/30 fields)	Medium	No resistance	3	0	Kisenyi	Out	Male	29	0	0	0	0	Unchecked	Unchecked	Unchecked	Unchecked	Unchecked	Unchecked	Unchecked	Unchecked	0	98	1	1	180	0	1	1	1	1	1	0	0	Yes	1	0	1	0	0	0	0	0	0	0
67	Positive for TB	Positive for TB	Positive for TB	101-200 CFUs	Positive, 3+ (>100 AFB/field)	High	No resistance	4	1	Kisenyi	Out	Male	39	0	0	0	0	Unchecked	Unchecked	Unchecked	Unchecked	Unchecked	Unchecked	Unchecked	Unchecked	0	98	2	1	90	0	1	1	1	1	1	0	0	Yes	1	0	1	0	0	0	0	0	0	0
68	Positive for TB	Negative	Positive for TB	51-100 CFUs	Positive, 2+ (1-100 AFB/field)	Medium	No resistance	6	0	Kisenyi	Out	Female	53	0	0	0	0	Unchecked	Unchecked	Unchecked	Unchecked	Unchecked	Unchecked	Unchecked	Unchecked	0	99	1	1	120	0	1	1	1	1	1	0	0	Yes	0	0	0	0	0	0	0	0	0	0
69	Contaminated	Negative	Contaminated		Positive, 1+ (30-299 AFB/30 fields)	Low	No resistance	NA	0	Mulago	Out	Male	35	0	0	0	0	Unchecked	Unchecked	Unchecked	Unchecked	Unchecked	Unchecked	Unchecked	Unchecked	0	96	0	1	30	0	1	1	1	0	0	0	0	Yes	0	1	1	0	0	0	0	0	0	0
70	Positive for TB	No data	Positive for TB	101-200 CFUs	Negative	Medium	No resistance	5	0	Mulago	Out	Female	19	0	0	0	0	Unchecked	Unchecked	Unchecked	Unchecked	Unchecked	Unchecked	Unchecked	Unchecked	0	99	0	1	180	0	1	1	1	0	1	0	0	Yes	1	0	1	0	0	0	0	0	0	0
71	Positive for TB	Positive for TB	Positive for TB	101-200 CFUs	Positive, 1+ (30-299 AFB/30 fields)	High	No resistance	4	0	Mulago	Out	Male	36	0	0	Yes, I have lived (lived in the same house or apartment) with someone with active TB in the past	1	Unchecked	Unchecked	Checked	Unchecked	Unchecked	Unchecked	Unchecked	Unchecked	No	94	1	1	45	1	1	1	1	1	1	0	0	Yes	1	0	1	0	0	0	0	0	0	0
72	Positive for TB	No data	Positive for TB	101-200 CFUs	Positive, 1+ (30-299 AFB/30 fields)	Low	No resistance	9	0	Kisenyi	Out	Male	48	0	0	0	0	Unchecked	Unchecked	Unchecked	Unchecked	Unchecked	Unchecked	Unchecked	Unchecked	0	98	1	1	14	1	1	1	1	1	1	0	0	Yes	1	0	1	0	0	0	0	0	0	0
73	Positive for TB	Positive for TB	Positive for TB	51-100 CFUs	Negative	Very low	No resistance	11	0	Kisenyi	Out	Male	44	0	0	0	0	Unchecked	Unchecked	Unchecked	Unchecked	Unchecked	Unchecked	Unchecked	Unchecked	0	98	1	1	180	1	1	1	1	1	1	0	0	Yes	0	0	0	0	0	0	0	0	0	0
74	Positive for TB	Positive for TB	Positive for TB	201-500 CFUs	Positive, 3+ (>100 AFB/field)	High	No resistance	4	1	Kisenyi	Out	Male	28	0	0	0	0	Unchecked	Unchecked	Unchecked	Unchecked	Unchecked	Unchecked	Unchecked	Unchecked	0	98	2	1	21	0	1	1	1	1	1	0	0	Yes	1	0	1	0	0	0	0	0	0	0
75	Negative	No data	Negative		Negative	Trace	Indeterminate	NA	0	Kisenyi	Out	Male	40	0	0	0	0	Unchecked	Unchecked	Unchecked	Unchecked	Unchecked	Unchecked	Unchecked	Unchecked	0	99	1	1	21	0	1	0	1	0	0	0	0	No	0	0	0	0	0	0	0	0	0	0
76	Positive for TB	Positive for TB	Positive for TB	201-500 CFUs	Positive, 2+ (1-100 AFB/field)	Medium	No resistance	4	0	Kisenyi	Out	Male	30	1	0	0	0	Unchecked	Unchecked	Unchecked	Unchecked	Unchecked	Unchecked	Unchecked	Unchecked	0	96	1	1	90	0	0	1	1	1	1	0	0	No	1	0	1	0	0	0	0	0	0	0
77	Positive for TB	Positive for TB	Positive for TB	101-200 CFUs	Positive, 1+ (30-299 AFB/30 fields)	Medium	No resistance	7	0	Mulago	Out	Male	46	1	0	0	0	Unchecked	Unchecked	Unchecked	Unchecked	Unchecked	Unchecked	Unchecked	Unchecked	0	96	0	1	40	0	1	1	1	0	1	0	0	Yes	0	0	0	0	0	0	0	0	0	0
78	Positive for TB	Positive for TB	Positive for TB	201-500 CFUs	Positive, 2+ (1-100 AFB/field)	High	No resistance	5	0	Mulago	Out	Male	24	0	0	0	0	Unchecked	Unchecked	Unchecked	Unchecked	Unchecked	Unchecked	Unchecked	Unchecked	0	95	0	1	60	0	1	1	1	0	1	0	0	Yes	1	0	1	0	0	0	0	0	0	0
79	Positive for TB	Positive for TB	Positive for TB	101-200 CFUs	Positive, 1+ (30-299 AFB/30 fields)	Medium	No resistance	6	0	Kisenyi	Out	Male	27	0	0	0	0	Unchecked	Unchecked	Unchecked	Unchecked	Unchecked	Unchecked	Unchecked	Unchecked	0	98	1	1	90	0	1	1	1	1	1	0	0	Yes	0	0	0	0	0	0	0	0	0	0
80	Positive for TB	Positive for TB	Positive for TB	101-200 CFUs	Positive, 1+ (30-299 AFB/30 fields)	High	No resistance	7	1	Kisenyi	Out	Female	35	0	0	0	0	Unchecked	Unchecked	Unchecked	Unchecked	Unchecked	Unchecked	Unchecked	Unchecked	0	99	1	1	21	0	1	1	1	1	1	0	0	Yes	1	0	1	0	0	0	0	0	0	0
81	Positive for TB	Positive for TB	Positive for TB	101-200 CFUs	Positive, 2+ (1-100 AFB/field)	High	No resistance	5	0	Mulago	Out	Female	31	0	1	0	0	Unchecked	Unchecked	Unchecked	Unchecked	Unchecked	Unchecked	Unchecked	Unchecked	0	99	1	1	30	0	0	1	0	0	0	0	0	Yes	1	0	1	0	0	0	0	0	0	0
82	Positive for TB	Positive for TB	Positive for TB	101-200 CFUs	Negative	Medium	No resistance	7	0	Mulago	Out	Female	24	0	0	0	0	Unchecked	Unchecked	Unchecked	Unchecked	Unchecked	Unchecked	Unchecked	Unchecked	0	98	0	1	28	0	1	1	0	0	1	0	0	Yes	1	0	1	0	0	0	0	0	0	0
83	Negative	Positive for TB	Positive for TB	51-100 CFUs	Negative	High	No resistance	NA	0	Mulago	Out	Male	21	0	1	0	0	Unchecked	Unchecked	Unchecked	Unchecked	Unchecked	Unchecked	Unchecked	Unchecked	0	96	0	1	30	1	1	1	1	1	1	0	0	Yes	1	0	1	0	0	0	0	0	0	0
84	Positive for TB	Positive for TB	Positive for TB	51-100 CFUs	Positive, scanty (1-29 AFB/30 fields)	Low	No resistance	11	1	Kisenyi	Out	Female	24	0	0	0	0	Unchecked	Unchecked	Unchecked	Unchecked	Unchecked	Unchecked	Unchecked	Unchecked	0	98	2	1	60	1	1	1	1	1	1	0	0	Yes	0	0	0	0	0	0	0	0	0	0
85	Positive for TB	Positive for TB	Positive for TB	101-200 CFUs	Positive, 1+ (30-299 AFB/30 fields)	Medium	No resistance	7	0	Kisenyi	Out	Male	24	1	0	0	0	Unchecked	Unchecked	Unchecked	Unchecked	Unchecked	Unchecked	Unchecked	Unchecked	0	98	2	1	60	0	1	1	1	1	1	0	0	Yes	0	0	0	0	0	0	0	0	0	0
86	Positive for TB	Positive for TB	Positive for TB	51-100 CFUs	Negative	Very low	No resistance	16	1	Kisenyi	Out	Male	26	0	0	0	0	Unchecked	Unchecked	Unchecked	Unchecked	Unchecked	Unchecked	Unchecked	Unchecked	0	98	1	1	45	0	1	1	1	1	1	0	0	Yes	0	0	0	0	0	0	0	0	0	0
87	Positive for TB	Positive for TB	Positive for TB	51-100 CFUs	Positive, 1+ (30-299 AFB/30 fields)	Low	No resistance	9	1	Mulago	Out	Female	30	0	0	Yes, I have lived (lived in the same house or apartment) with someone with active TB in the past	1	Unchecked	Unchecked	Unchecked	Checked	Unchecked	Unchecked	Unchecked	Unchecked	No	97	1	1	30	0	1	1	1	0	1	0	0	Yes	1	0	1	0	0	0	0	0	0	0
88	Positive for TB	Positive for TB	Positive for TB	51-100 CFUs	Negative	Low	No resistance	11	0	Mulago	Out	Female	30	0	0	Yes, I have lived (lived in the same house or apartment) with someone with active TB in the past	1	Unchecked	Unchecked	Unchecked	Checked	Unchecked	Unchecked	Unchecked	Unchecked	No	96	1	1	68	0	1	0	1	0	1	0	0	Yes	1	0	1	0	0	0	0	0	0	0
89	Positive for TB	Positive for TB	Positive for TB	101-200 CFUs	Negative	Medium	No resistance	6	0	Kisenyi	Out	Male	19	0	0	0	0	Unchecked	Unchecked	Unchecked	Unchecked	Unchecked	Unchecked	Unchecked	Unchecked	0	98	2	1	90	0	1	1	1	0	1	0	0	Yes	0	1	1	0	0	0	0	0	0	0
90	Positive for TB	Positive for TB	Positive for TB	101-200 CFUs	Positive, 2+ (1-100 AFB/field)	Medium	No resistance	5	1	Kisenyi	Out	Male	29	0	0	0	0	Unchecked	Unchecked	Unchecked	Unchecked	Unchecked	Unchecked	Unchecked	Unchecked	0	98	2	1	60	1	1	1	1	1	1	0	0	Yes	1	0	1	0	0	0	0	0	0	0
91	Positive for TB	Positive for TB	Positive for TB	101-200 CFUs	Positive, 2+ (1-100 AFB/field)	Medium	No resistance	5	0	Kisenyi	Out	Female	28	0	0	0	0	Unchecked	Unchecked	Unchecked	Unchecked	Unchecked	Unchecked	Unchecked	Unchecked	0	98	1	1	90	0	1	1	1	1	1	0	0	Yes	1	1	1	0	0	0	0	0	0	0
92	Positive for NTM	Positive for NTM	Positive for TB	51-100 CFUs	Negative	Medium	No resistance	NA	0	Kisenyi	Out	Male	20	0	0	0	0	Unchecked	Unchecked	Unchecked	Unchecked	Unchecked	Unchecked	Unchecked	Unchecked	0	96	1	1	120	0	1	1	1	1	1	0	0	Yes	0	0	0	0	0	0	0	0	0	0
93	Positive for TB	Positive for TB	Positive for TB	201-500 CFUs	Positive, 2+ (1-100 AFB/field)	High	No resistance	4	0	Kisenyi	Out	Male	24	0	0	0	0	Unchecked	Unchecked	Unchecked	Unchecked	Unchecked	Unchecked	Unchecked	Unchecked	0	96	2	1	30	1	1	1	1	1	1	0	0	Yes	1	0	1	0	0	0	0	0	0	0
94	Positive for TB	Positive for TB	Positive for TB	101-200 CFUs	Positive, scanty (1-29 AFB/30 fields)	Medium	No resistance	7	0	Kisenyi	Out	Male	28	1	0	0	0	Unchecked	Unchecked	Unchecked	Unchecked	Unchecked	Unchecked	Unchecked	Unchecked	0	98	2	1	90	1	1	1	1	1	1	0	0	Yes	0	0	0	0	0	0	0	0	0	0
95	Contaminated	Negative	Negative		Negative	Trace	Indeterminate	NA	1	Kisenyi	Out	Male	32	1	0	0	0	Unchecked	Unchecked	Unchecked	Unchecked	Unchecked	Unchecked	Unchecked	Unchecked	0	98	2	1	120	1	1	1	1	1	1	0	0	Yes	0	0	0	0	0	0	0	0	0	0
96	Positive for TB	Positive for TB	Positive for TB	101-200 CFUs	Positive, 2+ (1-100 AFB/field)	High	No resistance	4	0	Mulago	Out	Female	26	0	0	Yes, I have lived (lived in the same house or apartment) with someone with active TB in the past	1	Unchecked	Unchecked	Unchecked	Checked	Unchecked	Unchecked	Unchecked	Unchecked	No	94	2	1	90	0	1	1	1	1	1	0	0	Yes	1	0	1	0	0	0	0	0	0	0
97	Positive for TB	Positive for TB	Positive for TB	101-200 CFUs	Positive, 2+ (1-100 AFB/field)	High	No resistance	6	0	Mulago	Out	Female	28	0	0	0	0	Unchecked	Unchecked	Unchecked	Unchecked	Unchecked	Unchecked	Unchecked	Unchecked	0	97	1	1	30	1	1	1	1	1	1	0	1	Yes	0	0	0	0	0	0	0	0	0	0
98	Positive for TB	Positive for TB	Positive for TB	201-500 CFUs	Positive, 2+ (1-100 AFB/field)	High	No resistance	3	0	Mulago	Out	Male	45	1	0	0	0	Unchecked	Unchecked	Unchecked	Unchecked	Unchecked	Unchecked	Unchecked	Unchecked	0	95	2	1	30	0	1	1	1	1	1	0	0	Yes	1	0	1	0	0	0	0	0	0	0
99	Positive for TB	Positive for TB	Positive for TB	201-500 CFUs	Positive, 2+ (1-100 AFB/field)	High	No resistance	6	0	Mulago	Out	Female	18	0	0	0	0	Unchecked	Unchecked	Unchecked	Unchecked	Unchecked	Unchecked	Unchecked	Unchecked	0	98	1	1	30	0	0	1	1	1	0	0	0	Yes	0	0	0	0	0	0	0	0	0	0
100	Positive for TB	Positive for TB	Positive for TB	51-100 CFUs	Positive, scanty (1-29 AFB/30 fields)	Medium		7	1	Kisenyi	Out	Female	42	0	0	0	0	Unchecked	Unchecked	Unchecked	Unchecked	Unchecked	Unchecked	Unchecked	Unchecked	0	96	2	1	60	0	1	1	1	1	1	0	0	Yes	1	0	1	0	0	0	0	0	0	0
101	Negative	No data	Negative		Negative	Very low	No resistance	NA	0	Kisenyi	Out	Male	38	0	1	0	0	Unchecked	Unchecked	Unchecked	Unchecked	Unchecked	Unchecked	Unchecked	Unchecked	0	98	2	1	60	0	1	1	1	1	1	0	0	Yes	0	0	0	0	0	0	0	0	0	0
102	Positive for TB	Positive for TB	Positive for TB	51-100 CFUs	Positive, 1+ (30-299 AFB/30 fields)	Low	No resistance	8	0	Kisenyi	Out	Female	18	0	0	0	0	Unchecked	Unchecked	Unchecked	Unchecked	Unchecked	Unchecked	Unchecked	Unchecked	0	98	2	1	45	0	1	1	1	1	1	0	0	Yes	1	0	1	0	0	0	0	0	0	0
103	Positive for TB	Positive for TB	Positive for TB	1-50 CFUs	Negative	Very low	No resistance	15	1	Kisenyi	Out	Male	37	0	0	0	0	Unchecked	Unchecked	Unchecked	Unchecked	Unchecked	Unchecked	Unchecked	Unchecked	0	97	2	1	90	1	1	1	1	1	1	0	0	Yes	1	0	1	0	0	0	0	0	0	0
104	Positive for TB	Positive for TB	Negative		Negative	Low	No resistance	12	0	Kisenyi	Out	Male	24	0	0	0	0	Unchecked	Unchecked	Unchecked	Unchecked	Unchecked	Unchecked	Unchecked	Unchecked	0	96	2	1	60	0	1	1	1	1	1	0	1	Yes	0	0	0	0	0	0	0	0	0	0
105	Positive for TB	Positive for TB	Positive for TB	101-200 CFUs	Positive, 3+ (>100 AFB/field)	High	No resistance	4	0	Kisenyi	Out	Female	22	0	0	0	0	Unchecked	Unchecked	Unchecked	Unchecked	Unchecked	Unchecked	Unchecked	Unchecked	0	96	2	1	90	0	1	1	1	1	1	0	0	Yes	1	0	1	0	0	0	0	0	0	0
106	Positive for TB	No data	Positive for TB	101-200 CFUs	Positive, 1+ (30-299 AFB/30 fields)	Medium	No resistance	6	0	Mulago	Out	Male	24	0	0	0	0	Unchecked	Unchecked	Unchecked	Unchecked	Unchecked	Unchecked	Unchecked	Unchecked	0	93	1	1	90	1	1	1	1	0	1	0	0	No	0	0	0	0	0	0	0	0	0	0
107	Negative	No data	Negative		Negative	Trace	Indeterminate	NA	0	Kisenyi	Out	Female	21	0	0	0	0	Unchecked	Unchecked	Unchecked	Unchecked	Unchecked	Unchecked	Unchecked	Unchecked	0	98	1	1	14	0	1	1	1	1	1	0	0	No	0	0	0	0	0	0	0	0	0	0
108	Positive for TB	No data	Positive for TB	51-100 CFUs	Positive, 2+ (1-100 AFB/field)	High	No resistance	4	0	Kisenyi	Out	Male	30	0	1	0	0	Unchecked	Unchecked	Unchecked	Unchecked	Unchecked	Unchecked	Unchecked	Unchecked	0	98	2	1	30	1	1	1	1	1	1	0	0	Yes	0	0	0	0	0	0	0	0	0	0
109	Positive for TB	Positive for TB	Positive for TB	101-200 CFUs	Positive, 1+ (30-299 AFB/30 fields)	Medium	No resistance	6	0	Kisenyi	Out	Male	33	0	0	0	0	Unchecked	Unchecked	Unchecked	Unchecked	Unchecked	Unchecked	Unchecked	Unchecked	0	97	2	1	30	0	1	1	1	1	1	0	0	Yes	1	1	1	0	0	0	0	0	0	0
110	Contaminated	Positive for TB	Positive for TB	101-200 CFUs	Positive, 1+ (30-299 AFB/30 fields)	High	No resistance	NA	0	Kisenyi	Out	Male	40	0	0	0	0	Unchecked	Unchecked	Unchecked	Unchecked	Unchecked	Unchecked	Unchecked	Unchecked	0	94	3	1	120	1	1	1	1	1	1	0	1	Yes	1	0	1	0	0	0	0	0	0	0
111	Positive for TB	Positive for TB	Positive for TB	101-200 CFUs	Positive, 2+ (1-100 AFB/field)	High	No resistance	5	0	Kisenyi	Out	Male	24	0	0	0	0	Unchecked	Unchecked	Unchecked	Unchecked	Unchecked	Unchecked	Unchecked	Unchecked	0	97	2	1	60	0	1	1	1	1	1	0	0	Yes	1	0	1	0	0	0	0	0	0	0
112	Positive for TB	No data	Positive for TB	201-500 CFUs	Positive, 3+ (>100 AFB/field)	High	No resistance	3	0	Mulago	Out	Male	36	1	0	0	0	Unchecked	Unchecked	Unchecked	Unchecked	Unchecked	Unchecked	Unchecked	Unchecked	0	94	1	1	30	1	1	1	1	1	1	0	1	Yes	0	0	0	0	0	0	0	0	0	0
113	Positive for TB	Positive for TB	Positive for TB	51-100 CFUs	Negative	Low	No resistance	14	1	Kisenyi	Out	Male	35	0	0	0	0	Unchecked	Unchecked	Unchecked	Unchecked	Unchecked	Unchecked	Unchecked	Unchecked	0	97	2	1	120	0	1	1	1	1	1	0	0	Yes	1	1	1	0	0	0	0	0	0	0
114	Positive for TB	Positive for TB	Positive for TB	201-500 CFUs	Positive, 2+ (1-100 AFB/field)	High	No resistance	6	1	Kisenyi	Out	Female	31	0	0	0	0	Unchecked	Unchecked	Unchecked	Unchecked	Unchecked	Unchecked	Unchecked	Unchecked	0	99	2	1	45	0	1	1	1	1	1	0	0	Yes	0	0	0	0	0	0	0	0	0	0
115	Positive for TB	Positive for TB	Positive for TB	51-100 CFUs	Positive, scanty (1-29 AFB/30 fields)	Low	No resistance	10	0	Kisenyi	Out	Male	28	0	0	0	0	Unchecked	Unchecked	Unchecked	Unchecked	Unchecked	Unchecked	Unchecked	Unchecked	0	98	2	1	160	1	1	1	1	1	1	0	0	Yes	1	0	1	0	0	0	0	0	0	0
116	Positive for TB	Positive for TB	Positive for TB	101-200 CFUs	Negative	Low	No resistance	9	0	Mulago	Out	Male	27	0	0	0	0	Unchecked	Unchecked	Unchecked	Unchecked	Unchecked	Unchecked	Unchecked	Unchecked	0	95	2	1	30	0	1	1	1	1	1	0	0	Yes	1	1	1	0	0	0	0	0	0	0
117	Positive for TB	Positive for TB	Positive for TB	51-100 CFUs	Negative	High	No resistance	9	0	Mulago	Out	Female	28	0	0	0	0	Unchecked	Unchecked	Unchecked	Unchecked	Unchecked	Unchecked	Unchecked	Unchecked	0	95	0	1	21	0	1	1	1	0	1	0	0	Yes	1	1	1	0	0	0	0	0	0	0
118	Positive for TB	Positive for TB	Positive for TB	101-200 CFUs	Positive, 2+ (1-100 AFB/field)	High	No resistance	5	0	Kisenyi	Out	Male	37	0	0	0	0	Unchecked	Unchecked	Unchecked	Unchecked	Unchecked	Unchecked	Unchecked	Unchecked	0	97	2	1	14	1	1	1	1	1	1	0	0	Yes	1	0	1	0	0	0	0	0	0	0
119	Positive for TB	Positive for TB	Positive for TB	51-100 CFUs	Negative	Low	No resistance	14	0	Kisenyi	Out	Male	46	0	0	0	0	Unchecked	Unchecked	Unchecked	Unchecked	Unchecked	Unchecked	Unchecked	Unchecked	0	97	2	1	14	0	1	1	1	1	1	0	0	No	0	0	0	0	0	0	0	0	0	0
120	Positive for TB	Positive for TB	Positive for TB	101-200 CFUs	Positive, 3+ (>100 AFB/field)	High	No resistance	3	0	Kisenyi	Out	Male	22	0	0	Yes, I have lived (lived in the same house or apartment) with someone with active TB in the past	1	Unchecked	Unchecked	Unchecked	Unchecked	Unchecked	Checked	Unchecked	Unchecked	No	99	1	1	30	0	1	1	1	1	1	0	0	Yes	1	0	1	0	0	0	0	0	0	0
121	Positive for TB	Positive for TB	Positive for TB	1-50 CFUs	Negative	Very low	No resistance	10	0	Mulago	Out	Female	62	0	0	0	0	Unchecked	Unchecked	Unchecked	Unchecked	Unchecked	Unchecked	Unchecked	Unchecked	0	93	1	1	30	0	1	1	1	0	1	0	0	Yes	1	0	1	0	0	0	0	0	0	0
122	Positive for TB	Positive for TB	Positive for TB	101-200 CFUs	Positive, 2+ (1-100 AFB/field)	Medium	No resistance	5	0	Kisenyi	Out	Male	24	1	0	0	0	Unchecked	Unchecked	Unchecked	Unchecked	Unchecked	Unchecked	Unchecked	Unchecked	0	94	2	1	160	1	1	1	1	1	1	0	0	Yes	1	0	1	0	0	0	0	0	0	0
123	Positive for TB	Positive for TB	Positive for TB	101-200 CFUs	Positive, 2+ (1-100 AFB/field)	Medium	No resistance	2	0	Kisenyi	Out	Female	19	0	0	0	0	Unchecked	Unchecked	Unchecked	Unchecked	Unchecked	Unchecked	Unchecked	Unchecked	0	98	2	1	60	0	1	1	1	1	1	0	0	Yes	1	0	1	0	0	0	0	0	0	0
124	Positive for TB	Positive for TB	Negative		Negative	Trace	Indeterminate	20	0	Mulago	Out	Female	25	0	0	Yes, I have lived (lived in the same house or apartment) with someone with active TB in the past	1	Unchecked	Unchecked	Unchecked	Checked	Unchecked	Unchecked	Unchecked	Unchecked	Yes	97	1	1	21	0	1	1	1	0	0	1	0	Yes	0	0	0	0	0	0	0	0	0	0
125	Positive for TB	Positive for TB	Positive for TB	201-500 CFUs	Positive, 2+ (1-100 AFB/field)	High	No resistance	6	1	Mulago	Out	Female	28	0	0	0	0	Unchecked	Unchecked	Unchecked	Unchecked	Unchecked	Unchecked	Unchecked	Unchecked	0	98	1	1	30	0	1	1	1	1	1	0	0	Yes	0	0	0	0	0	0	0	0	0	0
126	Positive for TB	Positive for TB	Negative		Positive, 2+ (1-100 AFB/field)	High	No resistance	5	0	Kisenyi	Out	Male	25	1	0	0	0	Unchecked	Unchecked	Unchecked	Unchecked	Unchecked	Unchecked	Unchecked	Unchecked	0	99	1	1	150	0	0	1	1	1	1	1	0	Yes	1	0	1	0	0	0	0	0	0	0
127	Positive for TB	Positive for TB	Positive for TB	201-500 CFUs	Positive, 2+ (1-100 AFB/field)	Medium	No resistance	6	0	Kisenyi	Out	Male	25	0	0	0	0	Unchecked	Unchecked	Unchecked	Unchecked	Unchecked	Unchecked	Unchecked	Unchecked	0	98	2	1	150	1	1	1	1	1	1	0	0	Yes	1	0	1	0	0	0	0	0	0	0
128	Positive for TB	Positive for TB	Positive for TB	201-500 CFUs	Positive, 2+ (1-100 AFB/field)	Low	No resistance	6	0	Kisenyi	Out	Male	34	0	0	0	0	Unchecked	Unchecked	Unchecked	Unchecked	Unchecked	Unchecked	Unchecked	Unchecked	0	99	1	1	90	0	1	1	1	0	0	0	0	Yes	1	0	1	0	0	0	0	0	0	0
129	Positive for TB	Positive for TB	Positive for TB	101-200 CFUs	Positive, 2+ (1-100 AFB/field)	Medium	No resistance	6	0	Kisenyi	Out	Male	23	0	0	0	0	Unchecked	Unchecked	Unchecked	Unchecked	Unchecked	Unchecked	Unchecked	Unchecked	0	98	1	1	21	0	1	1	1	1	1	0	0	Yes	0	1	1	0	0	0	0	0	0	0
130	Positive for TB	Positive for TB	Positive for TB	101-200 CFUs	Positive, 3+ (>100 AFB/field)	High	No resistance	2	0	Kisenyi	Out	Male	47	1	0	0	0	Unchecked	Unchecked	Unchecked	Unchecked	Unchecked	Unchecked	Unchecked	Unchecked	0	93	2	1	60	0	1	1	1	1	1	1	0	Yes	1	0	1	0	0	0	0	0	0	0
131	Positive for TB	Positive for TB	Positive for TB	101-200 CFUs	Positive, 2+ (1-100 AFB/field)	Low	No resistance	3	0	Kisenyi	Out	Male	38	0	0	0	0	Unchecked	Unchecked	Unchecked	Unchecked	Unchecked	Unchecked	Unchecked	Unchecked	0	98	2	1	14	1	1	1	1	1	1	0	0	Yes	1	0	1	0	0	0	0	0	0	0
132	Positive for TB	Positive for TB	Positive for TB	51-100 CFUs	Positive, 1+ (30-299 AFB/30 fields)	Low	No resistance	6	0	Kisenyi	Out	Female	40	0	0	0	0	Unchecked	Unchecked	Unchecked	Unchecked	Unchecked	Unchecked	Unchecked	Unchecked	0	99	1	1	180	0	1	1	1	0	1	0	0	Yes	0	1	1	0	0	0	0	0	0	0
133	Positive for TB	Positive for TB	Positive for TB	201-500 CFUs	Positive, 2+ (1-100 AFB/field)	Low	No resistance	5	0	Kisenyi	Out	Female	34	0	0	0	0	Unchecked	Unchecked	Unchecked	Unchecked	Unchecked	Unchecked	Unchecked	Unchecked	0	96	2	1	90	0	1	1	1	1	1	0	0	Yes	0	0	0	0	0	0	0	0	0	0
134	Positive for TB	Positive for TB	Positive for TB	51-100 CFUs	Negative	High	No resistance	10	0	Mulago	Out	Male	37	1	0	No, I have never lived with anyone with active TB	0	Unchecked	Unchecked	Unchecked	Unchecked	Unchecked	Unchecked	Unchecked	Unchecked	0	97	1	1	14	1	1	1	1	1	1	0	0	Yes	1	0	1	0	0	0	0	0	0	0
135	Positive for TB	Positive for TB	Positive for TB	201-500 CFUs	Positive, 2+ (1-100 AFB/field)	High	No resistance	4	0	Mulago	Out	Male	21	0	0	0	0	Unchecked	Unchecked	Unchecked	Unchecked	Unchecked	Unchecked	Unchecked	Unchecked	0	96	1	1	180	0	1	1	1	0	1	0	1	Yes	0	0	0	0	0	0	0	0	0	0
136	Positive for TB	Positive for TB	Negative		Positive, 2+ (1-100 AFB/field)	High	No resistance	5	0	Mulago	Out	Male	24	0	0	0	0	Unchecked	Unchecked	Unchecked	Unchecked	Unchecked	Unchecked	Unchecked	Unchecked	0	98	1	1	60	1	1	1	1	1	0	0	0	Yes	0	0	0	0	0	0	0	0	0	0
137	Positive for TB	Positive for TB	Positive for TB	101-200 CFUs	Positive, 3+ (>100 AFB/field)	High	No resistance	4	0	Kisenyi	Out	Male	36	0	0	0	0	Unchecked	Unchecked	Unchecked	Unchecked	Unchecked	Unchecked	Unchecked	Unchecked	0	96	2	1	60	0	1	1	1	1	1	0	0	Yes	0	0	0	0	0	0	0	0	0	0
138	Positive for TB	Positive for TB	Contaminated		Positive, 3+ (>100 AFB/field)	Medium	No resistance	2	0	Kisenyi	Out	Male	37	1	0	0	0	Unchecked	Unchecked	Unchecked	Unchecked	Unchecked	Unchecked	Unchecked	Unchecked	0	97	2	1	30	0	1	1	1	1	1	0	0	Yes	0	0	0	0	0	0	0	0	0	0
139	Positive for TB	Positive for TB	Negative		Negative	Very low	No resistance	4	1	Kisenyi	Out	Male	50	0	1	0	0	Unchecked	Unchecked	Unchecked	Unchecked	Unchecked	Unchecked	Unchecked	Unchecked	0	97	2	1	30	0	1	1	1	1	1	0	0	Yes	0	0	0	0	0	0	0	0	0	0
140	Positive for TB	Positive for TB	Negative		Positive, scanty (1-29 AFB/30 fields)	Very low	No resistance	4	0	Mulago	Out	Male	22	0	0	Yes, I have lived (lived in the same house or apartment) with someone with active TB in the past	1	Unchecked	Unchecked	Unchecked	Unchecked	Checked	Unchecked	Unchecked	Unchecked	No	99	1	1	160	0	1	1	1	1	1	0	1	Yes	0	0	0	0	0	0	0	0	0	0
141	Positive for TB	Positive for TB	Positive for TB	201-500 CFUs	Positive, 1+ (30-299 AFB/30 fields)	Very low	Resistance	8	0	Mulago	Out	Female	64	0	0	0	0	Unchecked	Unchecked	Unchecked	Unchecked	Unchecked	Unchecked	Unchecked	Unchecked	0	98	1	1	90	1	1	1	1	1	1	0	0	Yes	1	0	1	0	0	0	0	0	0	0
[truncated: 7 more columns]
